# Supplementary material for: Primary Nucleation of Polymorphic α-Synuclein Dimers Depends on Copper Concentrations and Definite Copper-Binding Site
Source: Biomolecules. 2024 May 26;14(6):627. doi: 10.3390/biom14060627 (PMC11201572; doi:10.3390/biom14060627)
Supplement: Supplementary file 1 [file biomolecules-14-00627-s001.zip]

Archive with 1 entries (1 files):
- biomolecules-3016078-supplementary.pdf
